# Supplementary material for: Large language models for structured cardiovascular data extraction: a foundation for scalable research and clinical applications
Source: Eur Heart J Digit Health. 2025 Nov 14;7(2):ztaf127. doi: 10.1093/ehjdh/ztaf127 (PMC12893214; doi:10.1093/ehjdh/ztaf127)
Supplement: ztaf127_Supplementary_Data [file ztaf127_supplementary_data.zip]

Archive with 11 entries (11 files):
- SubFig7_LLM.png
- SubFig8_LLM.png
- SubFig9_LLM.jpg.png
- SubFig10_LLM.jpg.png
- Appendix figures.docx
- SubFig1_LLM.jpg
- SubFig2_LLM.jpg
- SubFig3_LLM.jpg
- SubFig4_LLM.jpg
- SubFig5_LLM.png
- SubFig6_LLM.png
